# Supplementary material for: Nanoparticle-Mediated Therapy with miR-198 Sensitizes Pancreatic Cancer to Gemcitabine Treatment through Downregulation of VCP-Mediated Autophagy
Source: Pharmaceutics. 2023 Jul 28;15(8):2038. doi: 10.3390/pharmaceutics15082038 (PMC10457905; doi:10.3390/pharmaceutics15082038)
Supplement: Supplementary file 1 [file pharmaceutics-15-02038-s001.zip]

Archive with 1 entries (1 files):
- pharmaceutics-2472061-supplementary.pdf
